# Supplementary material for: “Brain-First” vs. “Body-First” PD: Definitions and Implications in Everyday Clinical Practice: A Systematic Review
Source: Medicina (Kaunas). 2026 Jun 8;62(6):1116. doi: 10.3390/medicina62061116 (PMC13303078; doi:10.3390/medicina62061116)
Supplement: Supplementary file 1 [file medicina-62-01116-s001.zip]

Archive with 2 entries (2 files):
- medicina-4325147-supplementary-1.pdf
- medicina-4325147-supplementary(5).pdf
